# Supplementary material for: Heterochromatin Protein 1β (HP1β) has distinct functions and distinct nuclear distribution in pluripotent versus differentiated cells
Source: Genome Biol. 2015 Sep 28;16:213. doi: 10.1186/s13059-015-0760-8 (PMC4587738; doi:10.1186/s13059-015-0760-8)
Supplement: Additional file 4: Table S1. — HP1β interacting partners in ESCs and MEFs by co-immunoprecipitation followed by LC-MS/MS analysis. Only proteins that were not identified in the corresponding control co-immunoprecipitation samples were regarded as specific. Hits found in both biological duplicates are in bold and underlined and are shown at the top. The eight proteins that were identified in both cell types are in bold and underlined and are shown at the bottom. Hits found also in negative control experiments similar to our experimental settings in the Contaminant Repository for Affinity Purification through its web interface [91] are most probably false negative interacting partners, and thus were excluded from the final list (Fig. 4a). Those few additional excluded hits are marked by an asterisk in the lists and are in gray and italics. (Control sets: CC76 CC78 CC79 CC80 CC81 CC82 with the following filters: Cell type-HEK293, Affitnity Support-Agaraose beads, Instrument Type for Mass Spectometry- LTQ-FT.) The HP1β interacting partners in MEFs were classified according to their functional annotation and biological process using Gene Ontology (GO). Only the different categories found to be statistically significant are indicated by colors and found in the legend of the pie chart on the right side of the excel sheet “HP1beta interactors MEF”. (XLSX 27.1 kb) [file 13059_2015_760_MOESM4_ESM.xlsx]

## Sheet: HP1 beta interactors MEF
HP1 beta Interacting partners minus control background in MEF cells
gene name	prot_desc	prot_score	prot_mass	prot_acc
Tubb3	Tubulin beta-3 chain	252	50842	IPI00112251
Capza2	F-actin-capping protein subunit alpha-2	125	33118	IPI00111265
	2900073G15Rik myosin light chain, regulatory B-like	101	19940	IPI00109044
capzb	Isoform 2 of F-actin-capping protein subunit beta	41	30952	IPI00269481
Actb	Actin, cytoplasmic 1	6052	42052	IPI00110850
Myh10	Myosin, heavy polypeptide 10, non-muscle	4787	233298	IPI00338604
Actc1	Actin, alpha cardiac muscle 1	3801	42334	IPI00114593
Lmna	Isoform C of Lamin-A/C	1052	65464	IPI00400300
Rpl4	60S ribosomal protein L4	326	47409	IPI00111412
Lima1	LIM domain and actin binding 1 isoform a	300	84635	IPI00112339
Serpinh1	Serpin H1	299	46674	IPI00114733
Hist1h2bl;Hist1h2bj;Hist1h2bf;Hist1h2bn	Histone H2B type 1-F/J/L	295	13928	IPI00114642
Thy1	Thy-1 membrane glycoprotein	291	18297	IPI00109727
Parp1	Isoform Long of Poly [ADP-ribose] polymerase 1	281	113827	IPI00112473
Top1	DNA topoisomerase 1	237	91275	IPI00109764
Krt71	Keratin, type II cytoskeletal 71	212	57860	IPI00468956
Krt16*	Krt16 Keratin intermediate filament 16a	206	52420	IPI00131209
Tubb4	Tubb4 Tubulin beta-4 chain	191	50010	IPI00109073
Gm5766	Gm5766 Putative uncharacterized protein	179	23466	IPI00461356
Ddx17	Isoform 1 of Probable ATP-dependent RNA helicase DDX17	176	72981	IPI00396797
Rpl10a	Gm15451 ribosomal protein L10A	172	24987	IPI00849927
Svil	Svil protein	160	199774	IPI00918245
Krt19	Keratin, type I cytoskeletal 19	141	44515	IPI00112947
Hnrnpa2b1	Isoform 3 of Heterogeneous nuclear ribonucleoproteins A2/B1	130	32497	IPI00405058
Nop56	Nucleolar protein 56	115	64880	IPI00318048
Syncrip	Isoform 1 of Heterogeneous nuclear ribonucleoprotein Q	111	69818	IPI00406117
Gm5921	hypothetical protein isoform 1	109	31447	IPI00605141
Ran	GTP-binding nuclear protein Ran	99	24579	IPI00134621
Atp2a3	ATPase, Ca++ transporting, ubiquitous isoform b	99	113006	IPI00311200
Flg	33 kDa protein	96	32866	IPI00876395
Elavl1	ELAV-like protein 1	93	36217	IPI00108271
Dhx9	Isoform 2 of ATP-dependent RNA helicase A	93	150907	IPI00339468
Anxa2	Annexin A2	92	38937	IPI00468203
Unc84b	Putative uncharacterized protein	91	81726	IPI00460291
Numa1	nuclear mitotic apparatus protein 1	90	236571	IPI00263048
Actr3	Actin-related protein 3	88	47783	IPI00115627
Hnrnph1	Heterogeneous nuclear ribonucleoprotein H	85	49454	IPI00133916
Cytsa	Cytospin-A	83	124811	IPI00229645
	Putative uncharacterized protein	82	58587	IPI00222228
Rpl23	60S ribosomal protein L23	81	14970	IPI00139780
Rpl18	60S ribosomal protein L18	79	21688	IPI00555113
Hnrpdl	Heterogeneous nuclear ribonucleoprotein D-like	77	33709	IPI00129417
Gm9385	similar to ribosomal protein L24	76	12324	IPI00134202
Krt84	Keratin, type II cuticular Hb4	76	65802	IPI00347019
Hnrpa3	Isoform 1 of Heterogeneous nuclear ribonucleoprotein A3	73	39856	IPI00269661
Krt79*	Keratin, type II cytoskeletal 79	72	57802	IPI00124499
H2afj	H2afj Histone H2A.J	70	14037	IPI00153400
Hnrnpa1l2	similar to heterogeneous nuclear ribonucleoprotein A1, isoform 2	69	29365	IPI00620806
Rpl7	60S ribosomal protein L7	68	31457	IPI00311236
Rras	Ras-related protein R-Ras	68	23920	IPI00114594
Hnrnpa1	Putative uncharacterized protein	67	38894	IPI00553777
Myo1e	myosin IE	66	127365	IPI00330649
Gnb2l1	Guanine nucleotide-binding protein subunit beta-2-like 1	64	35511	IPI00317740
If3	Isoform 3 of Interleukin enhancer-binding factor 3	61	98104	IPI00130591
Rps11	Putative uncharacterized protein	59	19630	IPI00117569
Rpl13	60S ribosomal protein L13	59	24348	IPI00224505
Phb2	Prohibitin-2	59	33276	IPI00321718
Nhp2	ribonucleoprotein complex subunit 2	58	17578	IPI00133550
Tubb1	MCG9966	58	51093	IPI00348094
Hmga2	High mobility group protein HMGI-C	57	11869	IPI00331612
Myl6	Isoform Smooth muscle of Myosin light polypeptide 6	55	17121	IPI00354819
Cse1l	Exportin-2	55	111183	IPI00112414
Rpl6	60S ribosomal protein L6	54	33546	IPI00313222
Lmnb2	Isoform B2 of Lamin-B2	53	67391	IPI00126191
Gm5453	similar to ribosomal protein L27A	51	16762	IPI00461641
Ncoa5	Nuclear receptor coactivator 5	50	65508	IPI00313525
Lrrc59	Leucine-rich repeat-containing protein 59	49	35312	IPI00123281
Ptbp1	Putative uncharacterized protein	49	57098	IPI00136883
Flna	Isoform 1 of Filamin-A	47	283869	IPI00131138
Wdr36	WD repeat domain 36 isoform 3	47	66446	IPI00221876
Bst2	Bone marrow stromal antigen 2	44	19311	IPI00321222
Hspa5	78 kDa glucose-regulated protein	42	72492	IPI00319992
Actr2	Actin-related protein 2	41	45017	IPI00177038
Rpl23a	60S ribosomal protein L23a	41	17684	IPI00461456
Thoc4	Isoform 1 of THO complex subunit 4	40	26924	IPI00114407
Col1a1	Isoform 1 of Collagen alpha-1(I) chain	40	138974	IPI00329872
Arpc5	Actin-related protein 2/3 complex subunit 5	38	16335	IPI00399943
Stt3a	Putative uncharacterized protein	38	86475	IPI00109108
Stt3b	Dolichyl-diphosphooligosaccharide--protein glycosyltransferase subunit STT3B	38	93756	IPI00316469
Setp2	Septin-2	37	41727	IPI00114945
Col5a1	Collagen alpha-1(V) chain	37	184248	IPI00128689
Rpl27	60S ribosomal protein L27	36	15788	IPI00122421
Rab44	Ras-related protein Rab-44	36	78531	IPI00468161
Lyar	Cell growth-regulating nucleolar protein	36	44165	IPI00113232
Ttll1	Probable tubulin polyglutamylase TTLL1	36	49478	IPI00126079
Nsd1	nuclear receptor-binding SET-domain protein 1	36	301481	IPI00131111
Rsl1d1	Putative uncharacterized protein	36	52118	IPI00226149
Lox	Protein-lysine 6-oxidase	36	47356	IPI00310056
Vgll1	Transcription cofactor vestigial-like protein 1	35	34897	IPI00118613
Cbx5	Chromobox protein homolog 5 (HP1 alpha)	35	22343	IPI00123755
Heatrb1	similar to hCG2012694	35	192112	IPI00849981
Apol10b	apolipoprotein L 10b	34	37141	IPI00227675
	1700009P17Rik Protein	34	26115	IPI00830903
Rpl29	60S ribosomal protein L29	33	17633	IPI00222548
Ovol2	Isoform 1 of Transcription factor Ovo-like 2	33	31479	IPI00453991
Ints1	Isoform 1 of Integrator complex subunit 1	33	249919	IPI00877221
	1700008P20Rik hypothetical protein LOC69301	32	26955	IPI00118720
Rpl26	60S ribosomal protein L26	32	17248	IPI00132460
Ccdc38	Isoform 2 of Coiled-coil domain-containing protein 38	32	73255	IPI00228788
Gm10883	ENSMUSG00000076577 protein	313	26934	IPI00785509
Hnrnph2	Heterogeneous nuclear ribonucleoprotein H2	273	49533	IPI00108143
Cbx1	Chromobox protein homolog 1 (HP1 beta)	152	21519	IPI00129466
Gapdhs	glyceraldehyde-3-phosphate dehydrogenase, spermatogenic	84	48096	IPI00108939
Hist1h2ba	Histone H2B type 1-A	62	14285	IPI00111957
Hnrnpa0	heterogeneous nuclear ribonucleoprotein A0	47	30683	IPI00109813
Eif4enif1	Eukaryotic translation initiation factor 4E nuclear import factor 1	40	25863	IPI00551341
Rundc2a	RUN domain containing 2A	37	42037	IPI00876297

## Sheet: HP1 beta interactors ES
HP1 beta Interacting partners minus control background in ES cells
gene name	prot_desc	prot_score	prot_mass	prot_acc
Rpgrip1	Isoform 1 of X-linked retinitis pigmentosa GTPase regulator-interacting protein 1	37	152986	IPI00110220
Melk	Maternal embryonic leucine zipper kinase	36	73693	IPI00323045
Wdr92	WD repeat-containing protein 92	36	40164	IPI00221593
	A630007B06Rik Uncharacterized protein C10orf118 homolog	36	105635	IPI00229968
Rergl	RERG/RAS-like	34	23567	IPI00889897
Krt2*	Keratin, type II cytoskeletal 2 epidermal	99	71336	IPI00622240
Sec13	Protein SEC13 homolog	75	36056	IPI00133920
Hnrnpul1	Isoform 1 of Heterogeneous nuclear ribonucleoprotein U-like protein 1	47	96513	IPI00123501
Myo10	MKIAA0799 protein	43	152596	IPI00340749
	4930534B04Rik Putative uncharacterized protein	41	17134	IPI00138117
Ndufs4	dehydrogenase [ubiquinone] iron-sulfur protein 4, mitochondrial	41	19829	IPI00229008
Hmc1	Putative uncharacterized protein	40	607688	IPI00226394
Eps8	Putative uncharacterized protein	40	94883	IPI00622390
Mocs3	Adenylyltransferase and sulfurtransferase MOCS3	39	50313	IPI00277554
Tcf20	Isoform 2 of Transcription factor 20	37	214923	IPI00228557
Alas2	5-aminolevulinate synthase, erythroid-specific, mitochondrial	35	65510	IPI00135065
Ewsr1	Ewing sarcoma breakpoint region 1	34	69279	IPI00322492
Mdh2	Malate dehydrogenase, mitochondrial	34	36045	IPI00323592
Krt72	Keratin, type II cytoskeletal 72	34	57228	IPI00347096
	hypothetical protein	34	34853	IPI00651905
Olfr1329	olfactory receptor 1329	33	35827	IPI00380567
Ubp1	Putative uncharacterized protein	33	14966	IPI00457461
Flt4	Vascular endothelial growth factor receptor 3	32	155029	IPI00273133
	Gm10883 ENSMUSG00000076577 protein	207	26934	IPI00785509
Hnrnph2	Heterogeneous nuclear ribonucleoprotein H2	192	49533	IPI00108143
Cbx1	Chromobox protein homolog 1 (HP1 beta)	140	21519	IPI00129466
Gadhs	glyceraldehyde-3-phosphate dehydrogenase, spermatogenic	79	48096	IPI00108939
Hnrpa0	heterogeneous nuclear ribonucleoprotein A0	75	30683	IPI00109813
Rundc2	RUN domain containing 2A	37	42037	IPI00876297
Eif4wnif1	Eukaryotic translation initiation factor 4E nuclear import factor 1	35	25863	IPI00551341
Hist1h2ba	Histone H2B type 1-A	34	14285	IPI00111957
